# Supplementary material for: Evidence for Widespread Positive and Negative Selection in Coding and Conserved Noncoding Regions of Capsella grandiflora
Source: PLoS Genet. 2014 Sep 25;10(9):e1004622. doi: 10.1371/journal.pgen.1004622 (PMC4178662; doi:10.1371/journal.pgen.1004622)
Supplement: Table S1 — Sampling locations of each sample. (XLS) [file pgen.1004622.s012.xls]

## Sheet: Sheet1
accession	latitude	longitude	Notes		# of BP sequenced
94.12	39.9597	20.7239			12360821508
83.17	38.4379	21.4243			7284286908
85.33	39.5552	20.9164			613454040
AxE	0	0	cross betweeen 918/8 and Cg2e, two Corfu populations		9941039172
918/8	39.75	19.8667			0
Cg2e	39.6718	19.701			0
103.17	39.5184	21.5609			9999942588
5a	39.705	19.7573			10451874852
91.23	39.8672	20.7071			12208550040
93.23	39.9645	20.7108			11152774332
95.15	39.1454	20.0582			7295444172
86.8	39.0172	20.1319			10473071796
88.56	39.0512	20.0666			6991120692
97.26	39.1165	21.1562			10100482488
98	38.0313	20.154			6553236744
