# Supplementary material for: Evidence for Widespread Positive and Negative Selection in Coding and Conserved Noncoding Regions of Capsella grandiflora
Source: PLoS Genet. 2014 Sep 25;10(9):e1004622. doi: 10.1371/journal.pgen.1004622 (PMC4178662; doi:10.1371/journal.pgen.1004622)
Supplement: Table S2 — Allele frequency spectra, summary of diversity statistics, and DFE-alpha model parameters for each site category. (XLS) [file pgen.1004622.s013.xls]

## Sheet: AFS
	AFS													#sites	#polymorphic		theta_w	pi	tajD		Divergence
Minor Allele Frequency	0	1	2	3	4	5	6	7	8	9	10	11									# of sites with data	# of diverged sites	Fraction of sites diverged
4fold	1403214	44670	20321	13568	9877	8046	6908	6107	5713	5250	5178	5140		1533992	130778		0.0222656	0.0194782	-0.512281		596597	48050	0.0805401
0fold	7345589	73075	24289	13856	9570	7196	5956	5004	4469	3975	3890	3822		7500691	155102		0.00546738	0.00397803	-1.11473		3362282	51778	0.0153997
3utr	2003396	47164	18314	11020	7715	6041	4911	4301	3765	3470	3340	3167		2116604	113208		0.0141073	0.011042	-0.889154		632410	26268	0.0415363
5utr	536053	13675	5263	3164	2174	1672	1443	1189	1008	939	941	921		568442	32389		0.0150233	0.0116286	-0.924623		125092	5736	0.0458543
intron	5850604	207068	82758	49152	34179	25933	21509	18388	16245	14897	14230	13796		6348759	498155		0.0207158	0.0161236	-0.907143		1248742	84824	0.0679276
intergenic	5714425	169752	72380	45345	32589	25779	20943	18314	16484	15070	14710	14531		6160322	445897		0.0190172	0.0156082	-0.733565		667235	47860	0.0717289
2 or 3 fold	2643609	60001	25731	16173	11710	9653	8040	7213	6465	5944	5771	5855		2806165	162556		0.0151615	0.0127499	-0.650919		1156656	61368	0.0530564
CNS	1394737	27514	9677	5525	3814	2794	2259	1955	1755	1644	1551	1475		1454700	59963		0.0109047	0.00803333	-1.07748		464427	16067	0.0345953
3UTRcns	193981	3709	1284	761	543	367	296	270	235	212	216	183		202057	8076		0.0105935	0.00781555	-1.07279		61371	2026	0.0330123
DownstreamCNS	99103	2057	701	368	269	157	169	127	109	107	103	97		103367	4264		0.0109327	0.00777074	-1.18288		31823	950	0.0298526
5UTRcns	98745	1825	640	351	225	169	149	111	112	106	92	80		102605	3860		0.00998941	0.00721122	-1.13739		31409	866	0.0275717
UpstreamCNS	184055	3489	1186	655	421	320	246	217	190	196	180	174		191329	7274		0.0100635	0.00717962	-1.17232		61768	1780	0.0288175
intronicCNS	372490	7692	3042	1842	1268	956	746	702	629	575	563	592		391097	18607		0.0124993	0.00977772	-0.890916		128561	6106	0.047495
IntergenicCNS	392448	7659	2470	1350	942	739	553	457	408	386	338	310		408060	15612		0.0101679	0.00718035	-1.2022		131150	3831	0.0292108
sncCNS	5479	93	23	10	3	5	8	4	2	1	4	2		5634	155		0.00736049	0.00470526	-1.45393		15760	465	0.0295051
AmbiguousCNS	48754	993	331	188	143	81	93	67	70	61	55	37		50873	2119		0.0110965	0.00821649	-1.0609		2696	44	0.0163205
	Note: The sum of the individual CNS categories AFS will not add up to the AFS for all of the CNSs above because some CNS are annotated as fitting into multiple categories.
High expression, silent	203283	7243	3209	2104	1567	1242	1053	944	839	769	725	888		223866	20583
High expression, replacement	739121	3968	1181	672	476	343	290	220	194	204	209	203		747081	7960
Mid-high expression, silent	301732	9576	4383	2900	2028	1643	1310	1292	1106	1038	1015	1034		329057	27325
Mid-high expression, replacement	1.0893e+06	7234	2264	1228	911	620	516	448	389	367	332	347		1.10396e+06	14656
Mid-low expression, silent	347358	11055	4796	3017	2214	1862	1586	1484	1291	1200	1153	1056		378072	30714
Mid-low expression, replacement	1.2567e+06	10118	3266	1793	1237	933	744	674	577	550	532	499		1.27762e+06	20923
Low expression, silent	303920	10412	4803	3106	2299	1976	1664	1441	1350	1248	1247	1202		334668	30748
Low expression, replacement	1.11684e+06	11196	3857	2145	1531	1229	974	844	745	667	690	625		1.14135e+06	24503

## Sheet: DFE
	Model parameters																positive selection			DFE
	L	n2	n3	nw	na	t2	t3	beta	sd	f0	f2n	pa	sa	u_d	u_a		alpha	omega_a		0-1	1-10	10-100	100-Inf
0fold	-1.75177e+06	338	NA	304.49	NA	697.07	NA	0.3272	-0.664375	0.815937	NA	NA	NA	NA	NA		0.417391	0.083841		0.136569	0.152498	0.303932	0.407
3utr	-1.37661e+06	174	NA	117.08	NA	55.3515	NA	0.2646	-0.064139	0.82466	NA	NA	NA	NA	NA		0.276083	0.150881		0.453332	0.33022	0.213531	0.002917
5utr	-904361	174	NA	117.08	NA	55.373	NA	0.36	-0.034786	0.824674	NA	NA	NA	NA	NA		0.393226	0.251128		0.45836	0.417524	0.124102	1.4e-05
intergenic	-3.41387e+06	231	NA	130.36	NA	56.6971	NA	99.999	-0.00556	0.789314	NA	NA	NA	NA	NA		NA	NA		0.999702	0.000298	0	0
intronic	-3.20476e+06	174	NA	114.74	NA	46.4823	NA	0.9705	-0.007286	0.823354	NA	NA	NA	NA	NA		NA	NA		0.698462	0.30153	8e-06	0
2/3 fold	-1.66803e+06	174	NA	116.77	NA	54.1477	NA	0.0787	-0.57909	0.824624	NA	NA	NA	NA	NA		0.173876	0.122638		0.611852	0.120999	0.139095	0.128055
CNS	-1.0775e+06	307	NA	270.48	NA	567.336	NA	0.3754	-0.057852	0.817007	NA	NA	NA	NA	NA		0.545225	0.279022		0.275543	0.342483	0.363507	0.018467
3UTRcns	-767250	174	NA	117.56	NA	57.2211	NA	0.3608	-0.140344	0.824933	NA	NA	NA	NA	NA		0.517609	0.255635		0.281223	0.332566	0.363655	0.022556
DownstreamCNS	-743950	174	NA	117.36	NA	56.449	NA	0.5004	-0.085002	0.824844	NA	NA	NA	NA	NA		0.526032	0.225976		0.248254	0.434956	0.31525	0.001541
5UTRcns	-742102	231	NA	114.52	NA	24.2852	NA	0.3744	-0.173322	0.793946	NA	NA	NA	NA	NA		0.424353	0.157474		0.253091	0.319996	0.39247	0.034442
UpstreamCNS	-762433	174	NA	117.27	NA	56.083	NA	0.4369	-0.127255	0.824808	NA	NA	NA	NA	NA		0.530125	0.224175		0.239224	0.366778	0.381506	0.012493
intronicCNS	-829185	174	NA	117.6	NA	57.3879	NA	0.2166	-0.160346	0.824957	NA	NA	NA	NA	NA		0.50238	0.372934		0.41499	0.256174	0.28281	0.046026
IntergenicCNS	-812086	174	NA	117.11	NA	55.4653	NA	0.4911	-0.108497	0.824707	NA	NA	NA	NA	NA		0.579499	0.255211		0.225545	0.401574	0.367618	0.005262
sncCNS	-719648	174	NA	117.57	NA	57.2811	NA	0.8011	-0.146562	0.824945	NA	NA	NA	NA	NA		0.705816	0.174081		0.089996	0.38704	0.517114	0.00585
AmbiguousCNS	-731328	174	NA	117.51	NA	57.0208	NA	0.394	-0.108241	0.824914	NA	NA	NA	NA	NA		0.399807	0.158877		0.284093	0.368947	0.338238	0.008722
High expression	-168993	279	NA	118.44	NA	22.5084	NA	0.2901	-34.3963	0.752415	NA	NA	NA	NA	NA		0.641085	0.107721		0.069669	0.066187	0.128722	0.735421
Mid-high expression	-253605	191	NA	124.68	NA	67.9999	NA	0.3188	-6.37425	0.822999	NA	NA	NA	NA	NA		0.60684	0.122296		0.092334	0.099879	0.204814	0.602973
Mid-low expression	-313013	210	NA	122.16	NA	47.6466	NA	0.2816	-5.31737	0.8158	NA	NA	NA	NA	NA		0.5052	0.11113		0.125454	0.11427	0.214865	0.545411
Low expression	-329976	372	NA	340.38	NA	827.658	NA	0.2933	-0.995216	0.799863	NA	NA	NA	NA	NA		0.504903	0.124287		0.14065	0.1352	0.256773	0.467376
